# Supplementary material for: A Self-Assembling Pfs230D1-Ferritin Nanoparticle Vaccine Has Potent and Durable Malaria Transmission-Reducing Activity
Source: Vaccines (Basel). 2024 May 16;12(5):546. doi: 10.3390/vaccines12050546 (PMC11125772; doi:10.3390/vaccines12050546)
Supplement: Supplementary file 1 [file vaccines-12-00546-s001.zip]

Archive with 1 entries (1 files):
- vaccines-2986310-supplementary.pdf
